# Supplementary material for: Links between Neuroanatomy and Neurophysiology with Turning Performance in People with Multiple Sclerosis
Source: Sensors (Basel). 2023 Sep 3;23(17):7629. doi: 10.3390/s23177629 (PMC10490793; doi:10.3390/s23177629)
Supplement: Supplementary file 1 [file sensors-23-07629-s001.zip]

Archive with 1 entries (1 files):
- sensors-2527670-supplementary.pdf
